# Supplementary material for: Mitochondria-Targeted Lipid Nanoparticles Loaded with Rotenone as a New Approach for the Treatment of Oncological Diseases
Source: Molecules. 2023 Oct 23;28(20):7229. doi: 10.3390/molecules28207229 (PMC10609561; doi:10.3390/molecules28207229)
Supplement: Supplementary file 1 [file molecules-28-07229-s001.zip]

Archive with 1 entries (1 files):
- molecules-2628491-supplementary.pdf
